# Supplementary material for: Effect of Cooking and in vitro Digestion on the Polyphenols and Antioxidant Properties of Asparagus officinalis L. cultivars
Source: Foods. 2025 Jul 3;14(13):2367. doi: 10.3390/foods14132367 (PMC12249104; doi:10.3390/foods14132367)
Supplement: Supplementary file 1 [file foods-14-02367-s001.zip]

Archive with 1 entries (1 files):
- foods-3724488-supplementary.pdf
